# Supplementary material for: A Single LC-MS/MS Analysis to Quantify CoA Biosynthetic Intermediates and Short-Chain Acyl CoAs
Source: Metabolites. 2021 Jul 21;11(8):468. doi: 10.3390/metabo11080468 (PMC8401288; doi:10.3390/metabo11080468)
Supplement: Supplementary file 1 [file metabolites-11-00468-s001.zip]

Archive with 1 entries (1 files):
- metabolites-1244765-supplementary.pdf
